# Supplementary material for: ﻿Species diversity of Pseudoplagiostoma and Pyrispora (Diaporthales) from Fagaceae hosts in China
Source: IMA Fungus. 2025 May 23;16:e153782. doi: 10.3897/imafungus.16.153782 (PMC12125602; doi:10.3897/imafungus.16.153782)
Supplement: XML Treatment for Pseudoplagiostoma neocastanopsidis [file imafungus.16.153782-treatment4.xml]

<!DOCTYPE tp:taxon-treatment
  PUBLIC "-//TaxonX//DTD Taxonomic Treatment Publishing DTD v0 20100105//EN" "tax-treatment-NSO.dtd">
<tp:taxon-treatment xmlns:tp="http://www.plazi.org/taxpub"><tp:treatment-meta><kwd-group><label>Taxon classification</label><kwd>
                <named-content content-type="kingdom">Animalia</named-content>
              </kwd><kwd>
                <named-content content-type="order">Diaporthales</named-content>
              </kwd><kwd>
                <named-content content-type="family">Fagaceae</named-content>
              </kwd></kwd-group><mixed-citation publication-type="journal"><person-group><name><surname>Jiang</surname><given-names>Ning</given-names></name><name><surname>Xue</surname><given-names>Han</given-names></name><name><surname>Li</surname><given-names>Yong</given-names></name></person-group><article-title>﻿Species diversity of <italic><tp:taxon-name><tp:taxon-name-part taxon-name-part-type="genus" reg="Pseudoplagiostoma">Pseudoplagiostoma</tp:taxon-name-part></tp:taxon-name></italic> and <italic><tp:taxon-name><tp:taxon-name-part taxon-name-part-type="genus" reg="Pyrispora">Pyrispora</tp:taxon-name-part></tp:taxon-name></italic> (<italic><tp:taxon-name><tp:taxon-name-part taxon-name-part-type="order" reg="Diaporthales">Diaporthales</tp:taxon-name-part></tp:taxon-name></italic>) from <italic><tp:taxon-name><tp:taxon-name-part taxon-name-part-type="family" reg="Fagaceae">Fagaceae</tp:taxon-name-part></tp:taxon-name></italic> hosts in China</article-title><source>IMA Fungus</source><day>23</day><month>05</month><year>2025</year><volume>16</volume><pub-id pub-id-type="doi">10.3897/imafungus.16.153782</pub-id></mixed-citation></tp:treatment-meta><tp:nomenclature><label>﻿</label><tp:taxon-name>
              <object-id xmlns:xlink="http://www.w3.org/1999/xlink" content-type="arpha" xlink:type="simple">55AA6A4F-4C30-5FF0-AD7A-DA2B1251DBB1</object-id>
              <tp:taxon-name-part taxon-name-part-type="genus" reg="Pseudoplagiostoma">Pseudoplagiostoma</tp:taxon-name-part>
              <tp:taxon-name-part taxon-name-part-type="species" reg="neocastanopsidis">neocastanopsidis</tp:taxon-name-part>
              <object-id xmlns:xlink="http://www.w3.org/1999/xlink" content-type="mycobank" xlink:type="simple">841324</object-id>
            </tp:taxon-name><tp:taxon-authority>Ning Jiang</tp:taxon-authority><tp:taxon-status xmlns:xlink="http://www.w3.org/1999/xlink" xlink:type="simple">sp. nov.</tp:taxon-status><xref ref-type="fig" rid="F5">Fig. 5</xref></tp:nomenclature><tp:treatment-sec sec-type="etymology" id="SECID0E26AG"><title>Etymology.</title><p>Name refers to its closest relative, <italic><tp:taxon-name><tp:taxon-name-part taxon-name-part-type="genus" reg="Pseudoplagiostoma">Pseudoplagiostoma</tp:taxon-name-part><tp:taxon-name-part taxon-name-part-type="species" reg="castanopsidis">castanopsidis</tp:taxon-name-part></tp:taxon-name></italic>.</p><fig id="F5" position="float" orientation="portrait"><object-id xmlns:xlink="http://www.w3.org/1999/xlink" content-type="doi" xlink:type="simple">10.3897/imafungus.16.153782.figure5</object-id><object-id xmlns:xlink="http://www.w3.org/1999/xlink" content-type="arpha" xlink:type="simple">D45018E8-2219-5295-BDFC-CB3FDCFA9E83</object-id><label>Figure 5.</label><caption><p>Morphology of <italic><tp:taxon-name><tp:taxon-name-part taxon-name-part-type="genus" reg="Pseudoplagiostoma">Pseudoplagiostoma</tp:taxon-name-part><tp:taxon-name-part taxon-name-part-type="species" reg="neocastanopsidis">neocastanopsidis</tp:taxon-name-part></tp:taxon-name></italic> (<abbrev xmlns:xlink="http://www.w3.org/1999/xlink" xlink:title="China Forestry Culture Collection Center" id="ABBRID0E6ABG" xlink:type="simple">CFCC</abbrev> 54447): <bold>A</bold> colonies on <abbrev xmlns:xlink="http://www.w3.org/1999/xlink" xlink:title="potato dextrose agar" id="ABBRID0EFBBG" xlink:type="simple">PDA</abbrev>, <abbrev xmlns:xlink="http://www.w3.org/1999/xlink" xlink:title="malt extract agar" id="ABBRID0EJBBG" xlink:type="simple">MEA</abbrev> and <abbrev xmlns:xlink="http://www.w3.org/1999/xlink" xlink:title="synthetic nutrient agar" id="ABBRID0ENBBG" xlink:type="simple">SNA</abbrev> after 10 days at 25 °C <bold>B</bold> conidioma formed on <abbrev xmlns:xlink="http://www.w3.org/1999/xlink" xlink:title="potato dextrose agar" id="ABBRID0ETBBG" xlink:type="simple">PDA</abbrev><bold>C</bold> conidiogenous cells giving rise to conidia <bold>D–G</bold> conidia. Scale bars: 500 μm (<bold>B</bold>); 10 μm (<bold>C–G</bold>).</p></caption><graphic xmlns:xlink="http://www.w3.org/1999/xlink" xlink:href="imafungus-16-e153782-g005.jpg" position="float" orientation="portrait" xlink:type="simple" id="oo_1335570.jpg"><uri content-type="original_file" xlink:type="simple">https://binary.pensoft.net/fig/1335570</uri></graphic></fig></tp:treatment-sec><tp:treatment-sec sec-type="diagnosis" id="SECID0EECBG"><title>Diagnosis.</title><p>Distinct from its phylogenetically related species of <italic><tp:taxon-name><tp:taxon-name-part taxon-name-part-type="genus" reg="Pseudoplagiostoma">Ps.</tp:taxon-name-part><tp:taxon-name-part taxon-name-part-type="species" reg="castanopsidis">castanopsidis</tp:taxon-name-part></tp:taxon-name></italic> and <italic><tp:taxon-name><tp:taxon-name-part taxon-name-part-type="genus" reg="Pseudoplagiostoma">Ps.</tp:taxon-name-part><tp:taxon-name-part taxon-name-part-type="species" reg="jasmini">jasmini</tp:taxon-name-part></tp:taxon-name></italic> by wider conidiogenous cells.</p></tp:treatment-sec><tp:treatment-sec sec-type="Typus" id="SECID0EADBG"><title>Typus.</title><p>CHINA • Hainan Province, Changjiang Li Autonomous County, Bawangling National Forest Park, on diseased leaves of <italic><tp:taxon-name><tp:taxon-name-part taxon-name-part-type="genus" reg="Castanopsis">Castanopsis</tp:taxon-name-part><tp:taxon-name-part taxon-name-part-type="species" reg="carlesii">carlesii</tp:taxon-name-part></tp:taxon-name></italic>, 30 March 2019, Yong Li (<bold>holotype</bold> CAF800037; ex-type culture <abbrev xmlns:xlink="http://www.w3.org/1999/xlink" xlink:title="China Forestry Culture Collection Center" id="ABBRID0ETDBG" xlink:type="simple">CFCC</abbrev> 54447).</p></tp:treatment-sec><tp:treatment-sec sec-type="description" id="SECID0EXDBG"><title>Description.</title><p><bold><italic>Conidiomata</italic></bold> pycnidial, solitary, erumpent, globose to pulvinate, brown, 300–700 μm diam., exuding an orange conidial mass. <bold><italic>Conidiophores</italic></bold> indistinct, often reduced to conidiogenous cells. <bold><italic>Conidiogenous cells</italic></bold> hyaline, smooth, lageniform to ampulliform, attenuate towards the apex, phialidic, 11.5–22 × 3.5–6.5 μm. <bold><italic>Conidia</italic></bold> holoblastic, aseptate, hyaline, smooth, thick-walled, multi-guttulate, ellipsoid, oblong-cylindrical, slightly constricted at the middle, slightly curved, base tapering to a flat protruding scar, (18.5–)19–22(–24) × (8.5–)9–10(–10.5) μm (n = 50), L/W = 1.8–2.7, with a prominent hilum.</p></tp:treatment-sec><tp:treatment-sec sec-type="description" id="SECID0ELEBG"><title>Culture characteristics.</title><p><bold><italic>Colonies</italic></bold> on <abbrev xmlns:xlink="http://www.w3.org/1999/xlink" xlink:title="potato dextrose agar" id="ABBRID0EWEBG" xlink:type="simple">PDA</abbrev> flat, spreading, with abundant aerial mycelia and even margin, forming pale luteous center area, white middle area and smoke grey outer area, fast growing, reaching 90 mm diam. after 1 week at 25 °C, forming brown conidiomata with orange conidial masses. <bold><italic>Colonies</italic></bold> on <abbrev xmlns:xlink="http://www.w3.org/1999/xlink" xlink:title="malt extract agar" id="ABBRID0E4EBG" xlink:type="simple">MEA</abbrev> flat, spreading, with flocculent aerial mycelia and undulating margin, white to saffron, fast growing, reaching 90 mm diam. after 1 week at 25 °C, sterile. <bold><italic>Colonies</italic></bold> on <abbrev xmlns:xlink="http://www.w3.org/1999/xlink" xlink:title="synthetic nutrient agar" id="ABBRID0EEFBG" xlink:type="simple">SNA</abbrev> flat, spreading, with sparse aerial mycelia and feathery margin, pale luteous to orange, slowly growing, reaching 70 mm diam. after 3 weeks at 25 °C, sterile.</p></tp:treatment-sec><tp:treatment-sec sec-type="material" id="SECID0EIFBG"><title>Additional material examined.</title><p>CHINA • Hainan Province, Changjiang Li Autonomous County, Bawangling National Forest Park, on diseased leaves of <italic><tp:taxon-name><tp:taxon-name-part taxon-name-part-type="genus" reg="Castanopsis">Castanopsis</tp:taxon-name-part><tp:taxon-name-part taxon-name-part-type="species" reg="carlesii">carlesii</tp:taxon-name-part></tp:taxon-name></italic>, 30 March 2019, Yong Li (culture <abbrev xmlns:xlink="http://www.w3.org/1999/xlink" xlink:title="China Forestry Culture Collection Center" id="ABBRID0EZFBG" xlink:type="simple">CFCC</abbrev> 52809).</p></tp:treatment-sec><tp:treatment-sec sec-type="distribution" id="SECID0E4FBG"><title>Distribution.</title><p>China, Hainan Province.</p></tp:treatment-sec><tp:treatment-sec sec-type="ecology" id="SECID0ECGBG"><title>Ecology.</title><p>Associated with leaf spot disease of <italic><tp:taxon-name><tp:taxon-name-part taxon-name-part-type="genus" reg="Castanopsis">Castanopsis</tp:taxon-name-part><tp:taxon-name-part taxon-name-part-type="species" reg="carlesii">carlesii</tp:taxon-name-part></tp:taxon-name></italic>.</p></tp:treatment-sec><tp:treatment-sec sec-type="notes" id="SECID0ETGBG"><title>Notes.</title><p>Two isolates from leaf spots of <italic><tp:taxon-name><tp:taxon-name-part taxon-name-part-type="genus" reg="Castanopsis">Castanopsis</tp:taxon-name-part><tp:taxon-name-part taxon-name-part-type="species" reg="carlesii">carlesii</tp:taxon-name-part></tp:taxon-name></italic> clustered in a well-supported clade here newly described as <italic><tp:taxon-name><tp:taxon-name-part taxon-name-part-type="genus" reg="Pseudoplagiostoma">Pseudoplagiostoma</tp:taxon-name-part><tp:taxon-name-part taxon-name-part-type="species" reg="neocastanopsidis">neocastanopsidis</tp:taxon-name-part></tp:taxon-name></italic>, which is phylogenetically close to <italic><tp:taxon-name><tp:taxon-name-part taxon-name-part-type="genus" reg="Pseudoplagiostoma">Ps.</tp:taxon-name-part><tp:taxon-name-part taxon-name-part-type="species" reg="castanopsidis">castanopsidis</tp:taxon-name-part></tp:taxon-name></italic> and <italic><tp:taxon-name><tp:taxon-name-part taxon-name-part-type="genus" reg="Pseudoplagiostoma">Ps.</tp:taxon-name-part><tp:taxon-name-part taxon-name-part-type="species" reg="jasmini">jasmini</tp:taxon-name-part></tp:taxon-name></italic> (Fig. <xref ref-type="fig" rid="F1">1</xref>). Morphologically, <italic><tp:taxon-name><tp:taxon-name-part taxon-name-part-type="genus" reg="Pseudoplagiostoma">Ps.</tp:taxon-name-part><tp:taxon-name-part taxon-name-part-type="species" reg="neocastanopsidis">neocastanopsidis</tp:taxon-name-part></tp:taxon-name></italic> is similar to <italic><tp:taxon-name><tp:taxon-name-part taxon-name-part-type="genus" reg="Pseudoplagiostoma">Ps.</tp:taxon-name-part><tp:taxon-name-part taxon-name-part-type="species" reg="castanopsidis">castanopsidis</tp:taxon-name-part></tp:taxon-name></italic> and <italic><tp:taxon-name><tp:taxon-name-part taxon-name-part-type="genus" reg="Pseudoplagiostoma">Ps.</tp:taxon-name-part><tp:taxon-name-part taxon-name-part-type="species" reg="jasmini">jasmini</tp:taxon-name-part></tp:taxon-name></italic> in conidial size (<xref ref-type="bibr" rid="B17">Gomdola et al. 2023</xref>; <xref ref-type="bibr" rid="B71">Zhang et al. 2025</xref>). However, <italic><tp:taxon-name><tp:taxon-name-part taxon-name-part-type="genus" reg="Pseudoplagiostoma">Ps.</tp:taxon-name-part><tp:taxon-name-part taxon-name-part-type="species" reg="neocastanopsidis">neocastanopsidis</tp:taxon-name-part></tp:taxon-name></italic> differs from <italic><tp:taxon-name><tp:taxon-name-part taxon-name-part-type="genus" reg="Pseudoplagiostoma">Ps.</tp:taxon-name-part><tp:taxon-name-part taxon-name-part-type="species" reg="jasmini">jasmini</tp:taxon-name-part></tp:taxon-name></italic> in conidial color (hyaline conidia in <italic><tp:taxon-name><tp:taxon-name-part taxon-name-part-type="genus" reg="Pseudoplagiostoma">Ps.</tp:taxon-name-part><tp:taxon-name-part taxon-name-part-type="species" reg="neocastanopsidis">neocastanopsidis</tp:taxon-name-part></tp:taxon-name></italic> vs. brown conidia in <italic><tp:taxon-name><tp:taxon-name-part taxon-name-part-type="genus" reg="Pseudoplagiostoma">Ps.</tp:taxon-name-part><tp:taxon-name-part taxon-name-part-type="species" reg="jasmini">jasmini</tp:taxon-name-part></tp:taxon-name></italic>). Furthermore, <italic><tp:taxon-name><tp:taxon-name-part taxon-name-part-type="genus" reg="Pseudoplagiostoma">Ps.</tp:taxon-name-part><tp:taxon-name-part taxon-name-part-type="species" reg="neocastanopsidis">neocastanopsidis</tp:taxon-name-part></tp:taxon-name></italic> has wider conidiogenous cells than <italic><tp:taxon-name><tp:taxon-name-part taxon-name-part-type="genus" reg="Pseudoplagiostoma">Ps.</tp:taxon-name-part><tp:taxon-name-part taxon-name-part-type="species" reg="castanopsidis">castanopsidis</tp:taxon-name-part></tp:taxon-name></italic> and <italic><tp:taxon-name><tp:taxon-name-part taxon-name-part-type="genus" reg="Pseudoplagiostoma">Ps.</tp:taxon-name-part><tp:taxon-name-part taxon-name-part-type="species" reg="jasmini">jasmini</tp:taxon-name-part></tp:taxon-name></italic> (11.5–22 × 3.5–6.5 μm in <italic><tp:taxon-name><tp:taxon-name-part taxon-name-part-type="genus" reg="Pseudoplagiostoma">Ps.</tp:taxon-name-part><tp:taxon-name-part taxon-name-part-type="species" reg="neocastanopsidis">neocastanopsidis</tp:taxon-name-part></tp:taxon-name></italic> vs. 9–16.8 × 2.2–2.9 μm in <italic><tp:taxon-name><tp:taxon-name-part taxon-name-part-type="genus" reg="Pseudoplagiostoma">Ps.</tp:taxon-name-part><tp:taxon-name-part taxon-name-part-type="species" reg="castanopsidis">castanopsidis</tp:taxon-name-part></tp:taxon-name></italic> vs. 7.7–13.7 × 1.6–2.4 μm in <italic><tp:taxon-name><tp:taxon-name-part taxon-name-part-type="genus" reg="Pseudoplagiostoma">Ps.</tp:taxon-name-part><tp:taxon-name-part taxon-name-part-type="species" reg="jasmini">jasmini</tp:taxon-name-part></tp:taxon-name></italic>) (<xref ref-type="bibr" rid="B17">Gomdola et al. 2023</xref>; <xref ref-type="bibr" rid="B71">Zhang et al. 2025</xref>).</p></tp:treatment-sec><tp:treatment-sec><!--Section generated to contain objects referenced in tp:taxon-treatment.--><fig id="F1" position="float" orientation="portrait"><object-id xmlns:xlink="http://www.w3.org/1999/xlink" content-type="doi" xlink:type="simple">10.3897/imafungus.16.153782.figure1</object-id><object-id xmlns:xlink="http://www.w3.org/1999/xlink" content-type="arpha" xlink:type="simple">4DF7EFB1-76F1-591B-82A2-10193ED06297</object-id><label>Figure 1.</label><caption><p>Phylogram of <italic><tp:taxon-name><tp:taxon-name-part taxon-name-part-type="genus" reg="Pseudoplagiostoma">Pseudoplagiostoma</tp:taxon-name-part></tp:taxon-name></italic> and <italic><tp:taxon-name><tp:taxon-name-part taxon-name-part-type="genus" reg="Pyrispora">Pyrispora</tp:taxon-name-part></tp:taxon-name></italic> resulting from a maximum likelihood analysis based on the <abbrev xmlns:xlink="http://www.w3.org/1999/xlink" xlink:title="internal transcribed spacer" id="ABBRID0EFZAE" xlink:type="simple">ITS</abbrev>, <abbrev xmlns:xlink="http://www.w3.org/1999/xlink" xlink:title="large subunit nrDNA" id="ABBRID0EJZAE" xlink:type="simple">LSU</abbrev>, <italic><abbrev xmlns:xlink="http://www.w3.org/1999/xlink" xlink:title="DNA-directed RNA polymerase II second largest subunit" id="ABBRID0EOZAE" xlink:type="simple">RPB2</abbrev></italic>, <italic><abbrev xmlns:xlink="http://www.w3.org/1999/xlink" xlink:title="translation elongation factor 1-alpha" id="ABBRID0ETZAE" xlink:type="simple">TEF1-α</abbrev></italic> and <italic><abbrev xmlns:xlink="http://www.w3.org/1999/xlink" xlink:title="partial beta-tubulin" id="ABBRID0EYZAE" xlink:type="simple">TUB2</abbrev></italic> gene loci. Numbers above the branches indicate <abbrev xmlns:xlink="http://www.w3.org/1999/xlink" xlink:title="Maximum Likelihood" id="ABBRID0E3ZAE" xlink:type="simple">ML</abbrev> bootstrap values (left, <abbrev xmlns:xlink="http://www.w3.org/1999/xlink" xlink:title="Maximum Likelihood" id="ABBRID0EA1AE" xlink:type="simple">ML</abbrev><abbrev xmlns:xlink="http://www.w3.org/1999/xlink" xlink:title="Bootstrap support" id="ABBRID0EE1AE" xlink:type="simple">BS</abbrev> ≥ 70%) and Bayesian posterior probabilities (right, <abbrev xmlns:xlink="http://www.w3.org/1999/xlink" xlink:title="Bayesian posterior probabilities" id="ABBRID0EI1AE" xlink:type="simple">BPP</abbrev> ≥ 0.95). Ex-type strains are marked with *.</p></caption><graphic xmlns:xlink="http://www.w3.org/1999/xlink" xlink:href="imafungus-16-e153782-g001.jpg" position="float" orientation="portrait" xlink:type="simple" id="oo_1335566.jpg"><uri content-type="original_file" xlink:type="simple">https://binary.pensoft.net/fig/1335566</uri></graphic></fig></tp:treatment-sec><ref-list><ref id="B17"><mixed-citation xmlns:xlink="http://www.w3.org/1999/xlink" xlink:type="simple"><person-group><name name-style="western"><surname>Gomdola</surname><given-names>D</given-names></name><name name-style="western"><surname>McKenzie</surname><given-names>EH</given-names></name><etal/></person-group> (<year>2023</year>) <article-title>Appressoria-producing <italic><tp:taxon-name><tp:taxon-name-part taxon-name-part-type="genus">Sordariomycetes</tp:taxon-name-part></tp:taxon-name></italic> taxa associated with <italic><tp:taxon-name><tp:taxon-name-part taxon-name-part-type="genus">Jasminum</tp:taxon-name-part></tp:taxon-name></italic> species.</article-title><source>Pathogens</source><volume>12</volume>(<issue>12</issue>): <fpage>1407</fpage>. <ext-link xlink:href="10.3390/pathogens12121407" ext-link-type="doi" xlink:type="simple">https://doi.org/10.3390/pathogens12121407</ext-link></mixed-citation></ref><ref id="B71"><mixed-citation xmlns:xlink="http://www.w3.org/1999/xlink" xlink:type="simple"><person-group><name name-style="western"><surname>Zhang</surname><given-names>ZX</given-names></name><name name-style="western"><surname>Shang</surname><given-names>YX</given-names></name><etal/></person-group> (<year>2025</year>) Deciphering the evolutionary and taxonomic complexity of <italic><tp:taxon-name><tp:taxon-name-part taxon-name-part-type="order">Diaporthales</tp:taxon-name-part></tp:taxon-name></italic> (<italic><tp:taxon-name><tp:taxon-name-part taxon-name-part-type="genus">Sordariomycetes</tp:taxon-name-part></tp:taxon-name></italic>, <italic><tp:taxon-name><tp:taxon-name-part taxon-name-part-type="phylum">Ascomycota</tp:taxon-name-part></tp:taxon-name></italic>) through integrated phylogenomic and divergence time estimation. Fungal Diversity 1–125. <ext-link xlink:href="10.1007/s13225-025-00551-4" ext-link-type="doi" xlink:type="simple">https://doi.org/10.1007/s13225-025-00551-4</ext-link></mixed-citation></ref></ref-list></tp:taxon-treatment>
