# Supplementary material for: ﻿Species diversity of Pseudoplagiostoma and Pyrispora (Diaporthales) from Fagaceae hosts in China
Source: IMA Fungus. 2025 May 23;16:e153782. doi: 10.3897/imafungus.16.153782 (PMC12125602; doi:10.3897/imafungus.16.153782)
Supplement: XML Treatment for Pyrispora [file imafungus.16.153782-treatment7.xml]

<!DOCTYPE tp:taxon-treatment
  PUBLIC "-//TaxonX//DTD Taxonomic Treatment Publishing DTD v0 20100105//EN" "tax-treatment-NSO.dtd">
<tp:taxon-treatment xmlns:tp="http://www.plazi.org/taxpub"><tp:treatment-meta><kwd-group><label>Taxon classification</label><kwd>
                <named-content content-type="kingdom">Animalia</named-content>
              </kwd><kwd>
                <named-content content-type="order">Diaporthales</named-content>
              </kwd><kwd>
                <named-content content-type="family">Fagaceae</named-content>
              </kwd></kwd-group><mixed-citation publication-type="journal"><person-group><name><surname>Jiang</surname><given-names>Ning</given-names></name><name><surname>Xue</surname><given-names>Han</given-names></name><name><surname>Li</surname><given-names>Yong</given-names></name></person-group><article-title>﻿Species diversity of <italic><tp:taxon-name><tp:taxon-name-part taxon-name-part-type="genus" reg="Pseudoplagiostoma">Pseudoplagiostoma</tp:taxon-name-part></tp:taxon-name></italic> and <italic><tp:taxon-name><tp:taxon-name-part taxon-name-part-type="genus" reg="Pyrispora">Pyrispora</tp:taxon-name-part></tp:taxon-name></italic> (<italic><tp:taxon-name><tp:taxon-name-part taxon-name-part-type="order" reg="Diaporthales">Diaporthales</tp:taxon-name-part></tp:taxon-name></italic>) from <italic><tp:taxon-name><tp:taxon-name-part taxon-name-part-type="family" reg="Fagaceae">Fagaceae</tp:taxon-name-part></tp:taxon-name></italic> hosts in China</article-title><source>IMA Fungus</source><day>23</day><month>05</month><year>2025</year><volume>16</volume><pub-id pub-id-type="doi">10.3897/imafungus.16.153782</pub-id></mixed-citation></tp:treatment-meta><tp:nomenclature><label>﻿</label><tp:taxon-name>
              <object-id xmlns:xlink="http://www.w3.org/1999/xlink" content-type="arpha" xlink:type="simple">AA1A379C-F43C-5BE5-9601-CB7EC2F9B905</object-id>
              <tp:taxon-name-part taxon-name-part-type="genus" reg="Pyrispora">Pyrispora</tp:taxon-name-part>
            </tp:taxon-name><tp:taxon-authority>C.M. Tian &amp; N. Jiang, J. Fungi 7(1, no. 64): 32 (2021)</tp:taxon-authority></tp:nomenclature><tp:treatment-sec sec-type="Synonym" id="SECID0EBAAI"><title>Synonym.</title><p><italic><tp:taxon-name><tp:taxon-name-part taxon-name-part-type="genus" reg="Neoplagiostoma">Neoplagiostoma</tp:taxon-name-part></tp:taxon-name></italic> Z.X. Zhang &amp; X.G. Zhang</p></tp:treatment-sec><tp:treatment-sec sec-type="notes" id="SECID0EOAAI"><title>Notes.</title><p>The genus <italic><tp:taxon-name><tp:taxon-name-part taxon-name-part-type="genus" reg="Pyrispora">Pyrispora</tp:taxon-name-part></tp:taxon-name></italic> was introduced with <italic><tp:taxon-name><tp:taxon-name-part taxon-name-part-type="genus" reg="Pyrispora">Py.</tp:taxon-name-part><tp:taxon-name-part taxon-name-part-type="species" reg="castaneae">castaneae</tp:taxon-name-part></tp:taxon-name></italic> as its type species, isolated from <italic><tp:taxon-name><tp:taxon-name-part taxon-name-part-type="genus" reg="Castanea">Castanea</tp:taxon-name-part><tp:taxon-name-part taxon-name-part-type="species" reg="mollissima">mollissima</tp:taxon-name-part></tp:taxon-name></italic> in China (<xref ref-type="bibr" rid="B26">Jiang et al. 2021a</xref>). Later, <italic><tp:taxon-name><tp:taxon-name-part taxon-name-part-type="genus" reg="Pseudoplagiostoma">Pseudoplagiostoma</tp:taxon-name-part><tp:taxon-name-part taxon-name-part-type="species" reg="castaneae">castaneae</tp:taxon-name-part></tp:taxon-name></italic> was described from the same host and was subsequently treated as a synonym of <italic><tp:taxon-name><tp:taxon-name-part taxon-name-part-type="genus" reg="Pyrispora">Py.</tp:taxon-name-part><tp:taxon-name-part taxon-name-part-type="species" reg="castaneae">castaneae</tp:taxon-name-part></tp:taxon-name></italic> (<xref ref-type="bibr" rid="B40">Mu et al. 2022</xref>, <xref ref-type="bibr" rid="B39">2024b</xref>). Recently, <xref ref-type="bibr" rid="B71">Zhang et al. (2025)</xref> proposed the genus <italic><tp:taxon-name><tp:taxon-name-part taxon-name-part-type="genus" reg="Neoplagiostoma">Neoplagiostoma</tp:taxon-name-part></tp:taxon-name></italic>, typified by <italic><tp:taxon-name><tp:taxon-name-part taxon-name-part-type="genus" reg="Neoplagiostoma">N.</tp:taxon-name-part><tp:taxon-name-part taxon-name-part-type="species" reg="castaneae">castaneae</tp:taxon-name-part></tp:taxon-name></italic> based on the basionym <italic><tp:taxon-name><tp:taxon-name-part taxon-name-part-type="genus" reg="Pseudoplagiostoma">Ps.</tp:taxon-name-part><tp:taxon-name-part taxon-name-part-type="species" reg="castaneae">castaneae</tp:taxon-name-part></tp:taxon-name></italic>, but failed to compare it with <italic><tp:taxon-name><tp:taxon-name-part taxon-name-part-type="genus" reg="Pyrispora">Pyrispora</tp:taxon-name-part></tp:taxon-name></italic> either morphologically or phylogenetically. Our study confirms that <italic><tp:taxon-name><tp:taxon-name-part taxon-name-part-type="genus" reg="Neoplagiostoma">N.</tp:taxon-name-part><tp:taxon-name-part taxon-name-part-type="species" reg="castaneae">castaneae</tp:taxon-name-part></tp:taxon-name></italic> and <italic><tp:taxon-name><tp:taxon-name-part taxon-name-part-type="genus" reg="Pyrispora">Py.</tp:taxon-name-part><tp:taxon-name-part taxon-name-part-type="species" reg="castaneae">castaneae</tp:taxon-name-part></tp:taxon-name></italic> are identical in host association, geographic distribution, morphology, and phylogenetic placement (Fig. <xref ref-type="fig" rid="F1">1</xref>). Therefore, <italic><tp:taxon-name><tp:taxon-name-part taxon-name-part-type="genus" reg="Neoplagiostoma">Neoplagiostoma</tp:taxon-name-part></tp:taxon-name></italic> should be regarded as a synonym of <italic><tp:taxon-name><tp:taxon-name-part taxon-name-part-type="genus" reg="Pyrispora">Pyrispora</tp:taxon-name-part></tp:taxon-name></italic>.</p></tp:treatment-sec><tp:treatment-sec><!--Section generated to contain objects referenced in tp:taxon-treatment.--><fig id="F1" position="float" orientation="portrait"><object-id xmlns:xlink="http://www.w3.org/1999/xlink" content-type="doi" xlink:type="simple">10.3897/imafungus.16.153782.figure1</object-id><object-id xmlns:xlink="http://www.w3.org/1999/xlink" content-type="arpha" xlink:type="simple">4DF7EFB1-76F1-591B-82A2-10193ED06297</object-id><label>Figure 1.</label><caption><p>Phylogram of <italic><tp:taxon-name><tp:taxon-name-part taxon-name-part-type="genus" reg="Pseudoplagiostoma">Pseudoplagiostoma</tp:taxon-name-part></tp:taxon-name></italic> and <italic><tp:taxon-name><tp:taxon-name-part taxon-name-part-type="genus" reg="Pyrispora">Pyrispora</tp:taxon-name-part></tp:taxon-name></italic> resulting from a maximum likelihood analysis based on the <abbrev xmlns:xlink="http://www.w3.org/1999/xlink" xlink:title="internal transcribed spacer" id="ABBRID0EFZAE" xlink:type="simple">ITS</abbrev>, <abbrev xmlns:xlink="http://www.w3.org/1999/xlink" xlink:title="large subunit nrDNA" id="ABBRID0EJZAE" xlink:type="simple">LSU</abbrev>, <italic><abbrev xmlns:xlink="http://www.w3.org/1999/xlink" xlink:title="DNA-directed RNA polymerase II second largest subunit" id="ABBRID0EOZAE" xlink:type="simple">RPB2</abbrev></italic>, <italic><abbrev xmlns:xlink="http://www.w3.org/1999/xlink" xlink:title="translation elongation factor 1-alpha" id="ABBRID0ETZAE" xlink:type="simple">TEF1-α</abbrev></italic> and <italic><abbrev xmlns:xlink="http://www.w3.org/1999/xlink" xlink:title="partial beta-tubulin" id="ABBRID0EYZAE" xlink:type="simple">TUB2</abbrev></italic> gene loci. Numbers above the branches indicate <abbrev xmlns:xlink="http://www.w3.org/1999/xlink" xlink:title="Maximum Likelihood" id="ABBRID0E3ZAE" xlink:type="simple">ML</abbrev> bootstrap values (left, <abbrev xmlns:xlink="http://www.w3.org/1999/xlink" xlink:title="Maximum Likelihood" id="ABBRID0EA1AE" xlink:type="simple">ML</abbrev><abbrev xmlns:xlink="http://www.w3.org/1999/xlink" xlink:title="Bootstrap support" id="ABBRID0EE1AE" xlink:type="simple">BS</abbrev> ≥ 70%) and Bayesian posterior probabilities (right, <abbrev xmlns:xlink="http://www.w3.org/1999/xlink" xlink:title="Bayesian posterior probabilities" id="ABBRID0EI1AE" xlink:type="simple">BPP</abbrev> ≥ 0.95). Ex-type strains are marked with *.</p></caption><graphic xmlns:xlink="http://www.w3.org/1999/xlink" xlink:href="imafungus-16-e153782-g001.jpg" position="float" orientation="portrait" xlink:type="simple" id="oo_1335566.jpg"><uri content-type="original_file" xlink:type="simple">https://binary.pensoft.net/fig/1335566</uri></graphic></fig></tp:treatment-sec><ref-list><ref id="B26"><mixed-citation xmlns:xlink="http://www.w3.org/1999/xlink" xlink:type="simple"><person-group><name name-style="western"><surname>Jiang</surname><given-names>N</given-names></name><name name-style="western"><surname>Fan</surname><given-names>XL</given-names></name><name name-style="western"><surname>Tian</surname><given-names>CM</given-names></name></person-group> (<year>2021a</year>) <article-title>Identification and characterization of leaf-inhabiting fungi from <italic><tp:taxon-name><tp:taxon-name-part taxon-name-part-type="genus">Castanea</tp:taxon-name-part></tp:taxon-name></italic> plantations in China.</article-title><source>Journal of Fungi</source><volume>7</volume>(<issue>10</issue>): <fpage>64</fpage>. <ext-link xlink:href="10.3390/jof7010064" ext-link-type="doi" xlink:type="simple">https://doi.org/10.3390/jof7010064</ext-link></mixed-citation></ref><ref id="B40"><mixed-citation xmlns:xlink="http://www.w3.org/1999/xlink" xlink:type="simple"><person-group><name name-style="western"><surname>Mu</surname><given-names>TC</given-names></name><name name-style="western"><surname>Zhang</surname><given-names>ZX</given-names></name><etal/></person-group> (<year>2022</year>) <article-title>Morphological and molecular identification of <italic><tp:taxon-name><tp:taxon-name-part taxon-name-part-type="genus">Pseudoplagiostoma</tp:taxon-name-part><tp:taxon-name-part taxon-name-part-type="species">castaneae</tp:taxon-name-part></tp:taxon-name></italic> sp. nov.(<italic><tp:taxon-name><tp:taxon-name-part taxon-name-part-type="family">Pseudoplagiostomataceae</tp:taxon-name-part></tp:taxon-name></italic>, <italic><tp:taxon-name><tp:taxon-name-part taxon-name-part-type="order">Diaporthales</tp:taxon-name-part></tp:taxon-name></italic>) in Shandong Province, China.</article-title><source>Nova Hedwigia</source><volume>114</volume>: <fpage>117</fpage>–<lpage>180</lpage>. <ext-link xlink:href="10.1127/nova_hedwigia/2022/0666" ext-link-type="doi" xlink:type="simple">https://doi.org/10.1127/nova_hedwigia/2022/0666</ext-link></mixed-citation></ref><ref id="B39"><mixed-citation xmlns:xlink="http://www.w3.org/1999/xlink" xlink:type="simple"><person-group><name name-style="western"><surname>Mu</surname><given-names>T</given-names></name><name name-style="western"><surname>Lin</surname><given-names>Y</given-names></name><etal/></person-group> (<year>2024b</year>) Molecular phylogenetic and estimation of evolutionary divergence and biogeography of the family <italic><tp:taxon-name><tp:taxon-name-part taxon-name-part-type="family">Schizoparmaceae</tp:taxon-name-part></tp:taxon-name></italic> and allied families (<italic><tp:taxon-name><tp:taxon-name-part taxon-name-part-type="order">Diaporthales</tp:taxon-name-part></tp:taxon-name></italic>, <italic><tp:taxon-name><tp:taxon-name-part taxon-name-part-type="phylum">Ascomycota</tp:taxon-name-part></tp:taxon-name></italic>). Molecular Phylogenetics and Evolution 201: 108211. <ext-link xlink:href="10.1016/j.ympev.2024.108211" ext-link-type="doi" xlink:type="simple">https://doi.org/10.1016/j.ympev.2024.108211</ext-link></mixed-citation></ref><ref id="B71"><mixed-citation xmlns:xlink="http://www.w3.org/1999/xlink" xlink:type="simple"><person-group><name name-style="western"><surname>Zhang</surname><given-names>ZX</given-names></name><name name-style="western"><surname>Shang</surname><given-names>YX</given-names></name><etal/></person-group> (<year>2025</year>) Deciphering the evolutionary and taxonomic complexity of <italic><tp:taxon-name><tp:taxon-name-part taxon-name-part-type="order">Diaporthales</tp:taxon-name-part></tp:taxon-name></italic> (<italic><tp:taxon-name><tp:taxon-name-part taxon-name-part-type="genus">Sordariomycetes</tp:taxon-name-part></tp:taxon-name></italic>, <italic><tp:taxon-name><tp:taxon-name-part taxon-name-part-type="phylum">Ascomycota</tp:taxon-name-part></tp:taxon-name></italic>) through integrated phylogenomic and divergence time estimation. Fungal Diversity 1–125. <ext-link xlink:href="10.1007/s13225-025-00551-4" ext-link-type="doi" xlink:type="simple">https://doi.org/10.1007/s13225-025-00551-4</ext-link></mixed-citation></ref></ref-list></tp:taxon-treatment>
