# Supplementary material for: ﻿Species diversity of Pseudoplagiostoma and Pyrispora (Diaporthales) from Fagaceae hosts in China
Source: IMA Fungus. 2025 May 23;16:e153782. doi: 10.3897/imafungus.16.153782 (PMC12125602; doi:10.3897/imafungus.16.153782)
Supplement: XML Treatment for Pyrispora castaneae [file imafungus.16.153782-treatment8.xml]

<!DOCTYPE tp:taxon-treatment
  PUBLIC "-//TaxonX//DTD Taxonomic Treatment Publishing DTD v0 20100105//EN" "tax-treatment-NSO.dtd">
<tp:taxon-treatment xmlns:tp="http://www.plazi.org/taxpub"><tp:treatment-meta><kwd-group><label>Taxon classification</label><kwd>
                <named-content content-type="kingdom">Animalia</named-content>
              </kwd><kwd>
                <named-content content-type="order">Diaporthales</named-content>
              </kwd><kwd>
                <named-content content-type="family">Fagaceae</named-content>
              </kwd></kwd-group><mixed-citation publication-type="journal"><person-group><name><surname>Jiang</surname><given-names>Ning</given-names></name><name><surname>Xue</surname><given-names>Han</given-names></name><name><surname>Li</surname><given-names>Yong</given-names></name></person-group><article-title>﻿Species diversity of <italic><tp:taxon-name><tp:taxon-name-part taxon-name-part-type="genus" reg="Pseudoplagiostoma">Pseudoplagiostoma</tp:taxon-name-part></tp:taxon-name></italic> and <italic><tp:taxon-name><tp:taxon-name-part taxon-name-part-type="genus" reg="Pyrispora">Pyrispora</tp:taxon-name-part></tp:taxon-name></italic> (<italic><tp:taxon-name><tp:taxon-name-part taxon-name-part-type="order" reg="Diaporthales">Diaporthales</tp:taxon-name-part></tp:taxon-name></italic>) from <italic><tp:taxon-name><tp:taxon-name-part taxon-name-part-type="family" reg="Fagaceae">Fagaceae</tp:taxon-name-part></tp:taxon-name></italic> hosts in China</article-title><source>IMA Fungus</source><day>23</day><month>05</month><year>2025</year><volume>16</volume><pub-id pub-id-type="doi">10.3897/imafungus.16.153782</pub-id></mixed-citation></tp:treatment-meta><tp:nomenclature><label>﻿</label><tp:taxon-name>
              <object-id xmlns:xlink="http://www.w3.org/1999/xlink" content-type="arpha" xlink:type="simple">B2C492DB-49F3-5E21-BF7C-FECEA5D1B7C2</object-id>
              <tp:taxon-name-part taxon-name-part-type="genus" reg="Pyrispora">Pyrispora</tp:taxon-name-part>
              <tp:taxon-name-part taxon-name-part-type="species" reg="castaneae">castaneae</tp:taxon-name-part>
            </tp:taxon-name><tp:taxon-authority>C.M. Tian &amp; N. Jiang, J. Fungi 7(1, no. 64): 32 (2021)</tp:taxon-authority></tp:nomenclature><tp:treatment-sec sec-type="Synonyms" id="SECID0ENGAI"><title>Synonyms.</title><p><italic><tp:taxon-name><tp:taxon-name-part taxon-name-part-type="genus" reg="Neoplagiostoma">Neoplagiostoma</tp:taxon-name-part><tp:taxon-name-part taxon-name-part-type="species" reg="castaneae">castaneae</tp:taxon-name-part></tp:taxon-name></italic> Z.X. Zhang &amp; X.G. Zhang.</p><p><italic><tp:taxon-name><tp:taxon-name-part taxon-name-part-type="genus" reg="Pseudoplagiostoma">Pseudoplagiostoma</tp:taxon-name-part><tp:taxon-name-part taxon-name-part-type="species" reg="castaneae">castaneae</tp:taxon-name-part></tp:taxon-name></italic> T.C. Mu, J.W. Xia &amp; X.G. Zhang.</p></tp:treatment-sec><tp:treatment-sec sec-type="description" id="SECID0ELHAI"><title>Description.</title><p>See <xref ref-type="bibr" rid="B26">Jiang et al. (2021a)</xref>.</p></tp:treatment-sec><tp:treatment-sec sec-type="distribution" id="SECID0EVHAI"><title>Distribution.</title><p>China.</p></tp:treatment-sec><tp:treatment-sec sec-type="ecology" id="SECID0E1HAI"><title>Ecology.</title><p>Associated with leaf diseases of <italic><tp:taxon-name><tp:taxon-name-part taxon-name-part-type="genus" reg="Castanea">Castanea</tp:taxon-name-part><tp:taxon-name-part taxon-name-part-type="species" reg="mollissima">mollissima</tp:taxon-name-part></tp:taxon-name></italic>.</p></tp:treatment-sec><tp:treatment-sec sec-type="notes" id="SECID0ELIAI"><title>Notes.</title><p>Based on the evidence presented above, <italic><tp:taxon-name><tp:taxon-name-part taxon-name-part-type="genus" reg="Neoplagiostoma">Neoplagiostoma</tp:taxon-name-part><tp:taxon-name-part taxon-name-part-type="species" reg="castaneae">castaneae</tp:taxon-name-part></tp:taxon-name></italic> and <italic><tp:taxon-name><tp:taxon-name-part taxon-name-part-type="genus" reg="Pseudoplagiostoma">Pseudoplagiostoma</tp:taxon-name-part><tp:taxon-name-part taxon-name-part-type="species" reg="castaneae">castaneae</tp:taxon-name-part></tp:taxon-name></italic> should be reduced to synonyms under <italic><tp:taxon-name><tp:taxon-name-part taxon-name-part-type="genus" reg="Pyrispora">Pyrispora</tp:taxon-name-part><tp:taxon-name-part taxon-name-part-type="species" reg="castaneae">castaneae</tp:taxon-name-part></tp:taxon-name></italic>.</p></tp:treatment-sec><ref-list><ref id="B26"><mixed-citation xmlns:xlink="http://www.w3.org/1999/xlink" xlink:type="simple"><person-group><name name-style="western"><surname>Jiang</surname><given-names>N</given-names></name><name name-style="western"><surname>Fan</surname><given-names>XL</given-names></name><name name-style="western"><surname>Tian</surname><given-names>CM</given-names></name></person-group> (<year>2021a</year>) <article-title>Identification and characterization of leaf-inhabiting fungi from <italic><tp:taxon-name><tp:taxon-name-part taxon-name-part-type="genus">Castanea</tp:taxon-name-part></tp:taxon-name></italic> plantations in China.</article-title><source>Journal of Fungi</source><volume>7</volume>(<issue>10</issue>): <fpage>64</fpage>. <ext-link xlink:href="10.3390/jof7010064" ext-link-type="doi" xlink:type="simple">https://doi.org/10.3390/jof7010064</ext-link></mixed-citation></ref></ref-list></tp:taxon-treatment>
